# Supplementary material for: Water-deficiency conditions differently modulate the methylome of roots and leaves in barley (Hordeum vulgare L.)
Source: J Exp Bot. 2016 Jan 5;67(4):1109–21. doi: 10.1093/jxb/erv552 (PMC4753852; doi:10.1093/jxb/erv552)
Supplement: Supplementary Data [file supp_erv552_Supplementary_table_S1.xlsx]

## Sheet: S1.A
	Supplemetary Table S1.A. The sequences of the primers and adapters that were used for the MSAP analysis
	Usage	Name	Primer/oligo sequence
	Adapter EcoRI	EcoRI_ A1	CTCGTAGACTGCGTACC
		EcoRI_ A2	AATTGGTACGCAGTCTAC
	Adapter HpaII	HpaII_A1	GACGATGAGTCTAGAA
		HpaII_A2	CGTTCTAGACTCATC
	Pre-amplification EcoRI-A	E-A	GACTGCGTACCAATTCA
	Pre-amplification HpaII-T	H-T	GATGAGTCTAGAACGGT
	Amplification EcoRI-ACG	E-ACG	GACTGCGTACCAATTCACG
	Amplification EcoRI-AAG	E-AAG	GACTGCGTACCAATTCAAG
	Amplification HpaII-TAC	H-TAC	GATGAGTCTAGAACGGTAC
	Amplification HpaII-TAG	H-TAG	GATGAGTCTAGAACGGTAG
	Amplification HpaII-TCA	H-TCA	GATGAGTCTAGAACGGTCA
	Amplification HpaII-TGA	H-TGA	GATGAGTCTAGAACGGTGA
	Amplification HpaII-TGC	H-TGC	GATGAGTCTAGAACGGTGC
	Primer combinations:
	1-5: E-ACG with in turn H-TAC (1), H-TAG (2), H-TCA (3), H-TGA (4), H-TGC(5);
	6-10: E-AAG with in turn H-TAC (1), H-TAG (2), H-TCA (3), H-TGA (4), H-TGC(5);

## Sheet: S1.B
	Supplemetary Table S1.B. The sequences of the primers and adapters that were used for the MSAP-Seq analyses
	Usage	Name	Primer/oligo sequence
	Adapter EcoRI	EcoRI_ A1	CTCGTAGACTGCGTACC
		EcoRI_ A2	AATTGGTACGCAGTCTAC
	Adapter HpaII	HpaII_A1	GACGATGAGTCTAGAA
		HpaII_A2	CGTTCTAGACTCATC
	Pre-amplification EcoRI-A	E-A	GACTGCGTACCAATTCA
	Pre-amplification HpaII-T	H-T	GATGAGTCTAGAACGGT
	Amplification EcoRI-AC for Illumina seq	E-AC	GACTGCGTACCAATTCAC
	Amplification HpaII-TG for Illumina seq	H-TG	GATGAGTCTAGAACGGTG
	Amplification EcoRI-ACG for 454 seq	E-ACG_seq	CTATGCGCCTTGCCAGCCCGCTCAGGACTGCGTACCAATTCACG
	Amplification HpaII-TAC for 454 seq	H-TAC_seq	CGTATCGCCTCCCTCGCGCCATCAGGATGAGTCTAGAACGGTAC
	Amplification HpaII-TAG for 454 seq	H-TAG_seq	CGTATCGCCTCCCTCGCGCCATCAGGATGAGTCTAGAACGGTAG
	Amplification HpaII-TCA for 454 seq	H-TCA_seq	CGTATCGCCTCCCTCGCGCCATCAGGATGAGTCTAGAACGGTCA
	Amplification HpaII-TGA for 454 seq	H-TGA_seq	CGTATCGCCTCCCTCGCGCCATCAGGATGAGTCTAGAACGGTGA
	Amplification HpaII-TGC for 454 seq	H-TGC_seq	CGTATCGCCTCCCTCGCGCCATCAGGATGAGTCTAGAACGGTGC

## Sheet: S1.C
	Supplemetary Table S1.C. The sequences of the primers that were used for the RT-qPCR analysis
	No.	Gene ID	Forward primer	Reverse Primer
	1	MLOC_44743	TGATTTGTGGGATGGTAGCC	GCTGATCATCACTTGGGACA
	2	MLOC_4742	TTAATCGACCTGGACAGGGAAG	ATCTTCAGTGTCAGGGAACTGG
	3	AJ464414	GCGGTTCGTTTCTTTCGTTG	CCGTACCTATATAGCAGTGTCG
	4	MLOC_34020	CGAGCTAGATCCCACATTCTCC	CATCGCCTTGTCGTACTCTTTC
	5	MLOC_25536	AAGAGGAAGCACCACTTACACG	TCAAAGCACAACATAGGTGGAC
	6	MLOC_62156	AGCATTGCGGTGTCATGTATTG	AGTACCTTAGTGCTTGGGATCG
	7	MLOC_15252	AAATCACATAGCGTCACTTCGC	TCGTACACAAACTCACACAACG
	8	MLOC_70149	GTTTCAGAATGCTTGTGTTGCC	TATCCACGAACCTTGTCCCTTC
	9	MLOC_10527	CGGAGGATTGCCTTATTCAA	TATAGCTCCGGTTGGCATTC
	10	AK252251	CACACTCCATGAGGCAGGATAG	TTCGGCATCAGACTTCATGTTC
	11	MLOC_61723	CTGGTGTTGTCTTCCCTTGTTG	GCCACAAACATGGTGAGAAGAG
	12	MLOC_66056	AATCCTTCTCGTTGGAGGTCTG	CACGCCATGGATCATATTCGTC
	13	MLOC_58032	GAACTTGTGGAGAAGCAGAACC	GTAATGCTCAAGGGTGAAGCAC
	14	MLOC_11877	AAGATATCCCAGGTGTGTTCCG	GAATCACAGTGGCAATGTCCTC
	15	MLOC_36550	ATCACAGATTCTCCTCGCCATC	CAACAGATGCCATATGCTTCCC
	16	MLOC_53364	CTGCTGTTGAAGGACCAAAGAC	TCAACGACACATTGCTGTTCTG
	17	MLOC_59937	GAAGGATTGCAAGGCTCTTCAG	TCCTTCTGCGTGCTTCAAATTC
	18	morex_contig_43608	GGCGGAGGATATAAACGACA	CTGACTCGGCTCCATAGGTG
	19	COR4 (MLOC_33833)	GGTGTCTGGAGATACTACGCAAGC	AGGAGCAAGCAACAGACAGCAC
	20	ADP (MLOC_37168)	CGTGACGCTGTGTTGCTTGT	CCGCATTCATCGCATTAGG
