# Supplementary material for: Water-deficiency conditions differently modulate the methylome of roots and leaves in barley (Hordeum vulgare L.)
Source: J Exp Bot. 2016 Jan 5;67(4):1109–21. doi: 10.1093/jxb/erv552 (PMC4753852; doi:10.1093/jxb/erv552)
Supplement: Supplementary Data [file supp_erv552_Supplementary_table_S4.xlsx]

## Sheet: Table S4.A
	Supplementary Table S4.A. Gene ontologies of biological processes significantly enriched within the subset of DMS that exhibited lower methylation level in roots than in leaves under control conditions
	GO-term	Log2-Enrichment	p-value	Description
	GO:0006278	-2.9	9.02E-18	RNA-dependent DNA replication
	GO:0006260	-2.06	0.0000000000000257	DNA replication
	GO:0006259	-1.15	0.000000000229	DNA metabolic process
	GO:0034645	-0.57	0.000000188	cellular macromolecule biosynthetic process
	GO:0009059	-0.56	0.000000216	macromolecule biosynthetic process
	GO:0090304	-0.5	0.00000112	nucleic acid metabolic process
	GO:0006139	-0.45	0.00000209	nucleobase-containing compound metabolic process
	GO:0009058	-0.41	0.00000226	biosynthetic process
	GO:0034641	-0.42	0.00000406	cellular nitrogen compound metabolic process
	GO:0044699	0.23	0.00000408	single-organism process
	GO:0055085	0.78	0.00000458	transmembrane transport
	GO:0006725	-0.41	0.00000477	cellular aromatic compound metabolic process
	GO:0006807	-0.39	0.00000488	nitrogen compound metabolic process
	GO:0044249	-0.41	0.00000506	cellular biosynthetic process
	GO:1901576	-0.41	0.00000508	organic substance biosynthetic process
	GO:0044765	0.58	0.00000627	single-organism transport
	GO:0046483	-0.41	0.00000669	heterocycle metabolic process
	GO:0006810	0.48	0.0000106	transport
	GO:0051234	0.48	0.0000146	establishment of localization
	GO:0044710	0.33	0.0000153	single-organism metabolic process
	GO:0009900	3.73	0.0000166	dehiscence
	GO:1901360	-0.38	0.0000171	organic cyclic compound metabolic process
	GO:0006629	0.74	0.0000203	lipid metabolic process
	GO:0051179	0.45	0.000035	localization
	GO:0055114	0.48	0.000141	oxidation-reduction process
	GO:0009901	3.67	0.00022	anther dehiscence
	GO:0044260	-0.22	0.000339	cellular macromolecule metabolic process
	GO:0006793	0.36	0.000622	phosphorus metabolic process
	GO:0006796	0.35	0.000864	phosphate-containing compound metabolic process
	GO:0006644	1.11	0.01	phospholipid metabolic process
	GO:0006650	1.25	0.01	glycerophospholipid metabolic process
	GO:0043647	2.67	0.01	inositol phosphate metabolic process
	GO:0051276	-1.46	0.01	chromosome organization
	GO:0042214	2.4	0.01	terpene metabolic process
	GO:0019048	3.99	0.01	modulation by virus of host morphology or physiology
	GO:0045333	1.24	0.01	cellular respiration
	GO:0043170	-0.18	0.01	macromolecule metabolic process
	GO:0015698	1.76	0.01	inorganic anion transport
	GO:0034755	3.57	0.01	iron ion transmembrane transport
	GO:0006820	0.96	0.01	anion transport
	GO:0006811	0.55	0.01	ion transport
	GO:0019751	1.71	0.01	polyol metabolic process
	GO:0006419	2.99	0.01	alanyl-tRNA aminoacylation
	GO:0043412	0.25	0.01	macromolecule modification
	GO:0006468	0.35	0.01	protein phosphorylation
	GO:0046856	2.22	0.01	phosphatidylinositol dephosphorylation
	GO:0046839	2.22	0.01	phospholipid dephosphorylation
	GO:0048653	2.33	0.01	anther development
	GO:0044237	-0.12	0.01	cellular metabolic process
	GO:0010047	3.99	0.01	fruit dehiscence
	GO:0015886	2.99	0.01	heme transport
	GO:0006979	0.74	0.01	response to oxidative stress
	GO:0016310	0.35	0.01	phosphorylation
	GO:0006996	-0.61	0.01	organelle organization
	GO:0044763	0.16	0.01	single-organism cellular process
	GO:0048443	1.77	0.02	stamen development
	GO:1901678	2.77	0.02	iron coordination entity transport
	GO:0048466	1.77	0.02	androecium development
	GO:0032504	1.18	0.02	multicellular organism reproduction
	GO:0015980	1.16	0.02	energy derivation by oxidation of organic compounds
	GO:0048569	0.95	0.02	post-embryonic organ development
	GO:0071705	0.86	0.02	nitrogen compound transport
	GO:0046486	0.99	0.02	glycerolipid metabolic process
	GO:0044238	-0.08	0.02	primary metabolic process
	GO:0044255	0.54	0.02	cellular lipid metabolic process
	GO:0008272	2.29	0.02	sulfate transport
	GO:0006611	3.4	0.03	protein export from nucleus
	GO:0007017	0.88	0.03	microtubule-based process
	GO:0016560	3.4	0.03	protein import into peroxisome matrix. docking
	GO:0071702	0.39	0.03	organic substance transport
	GO:0072348	2.08	0.03	sulfur compound transport
	GO:0006464	0.2	0.03	cellular protein modification process
	GO:0009432	3.4	0.03	SOS response
	GO:0046474	1.57	0.03	glycerophospholipid biosynthetic process
	GO:0036211	0.2	0.03	protein modification process
	GO:0016043	-0.31	0.04	cellular component organization
	GO:0051181	2.4	0.04	cofactor transport
	GO:0044003	2.4	0.04	modification by symbiont of host morphology or physiology
	GO:0016119	2.4	0.04	carotene metabolic process
	GO:0071704	-0.05	0.04	organic substance metabolic process
	GO:0008654	1.26	0.04	phospholipid biosynthetic process
	GO:0016192	-1.1	0.04	vesicle-mediated transport
	GO:0051817	2.4	0.04	modification of morphology or physiology of other organism involved in symbiotic interaction
	GO:0048609	1.14	0.04	multicellular organismal reproductive process
	GO:0042773	1.61	0.05	ATP synthesis coupled electron transport
	GO:0006325	-1.19	0.05	chromatin organization
	GO:0006857	1.61	0.05	oligopeptide transport
	GO:0022904	1.44	0.05	respiratory electron transport chain
	GO:0008610	0.51	0.05	lipid biosynthetic process
	GO:0006119	1.61	0.05	oxidative phosphorylation
	GO:0015833	1.61	0.05	peptide transport

## Sheet: Table S4.B
	Supplementary Table S4.B. Gene ontologies of biological processes significantly enriched within the subset of DMS that exhibited higher methylation level in roots than in leaves under control conditions
	GO-term	Log2-Enrichment	p-value	Description
	GO:0022900	2.97	0.000023	electron transport chain
	GO:0006091	2.05	0.0000868	generation of precursor metabolites and energy
	GO:0022904	3.7	0.000108	respiratory electron transport chain
	GO:0015979	2.28	0.000108	photosynthesis
	GO:0055085	1.39	0.000174	transmembrane transport
	GO:0044763	0.53	0.000418	single-organism cellular process
	GO:0015698	3.28	0.000447	inorganic anion transport
	GO:0019684	2.52	0.000586	photosynthesis. light reaction
	GO:0006278	-3.38	0.000712	RNA-dependent DNA replication
	GO:0006561	4.51	0.01	proline biosynthetic process
	GO:0043647	4.19	0.01	inositol phosphate metabolic process
	GO:0042773	3.39	0.01	ATP synthesis coupled electron transport
	GO:0006119	3.39	0.01	oxidative phosphorylation
	GO:0009767	3.08	0.01	photosynthetic electron transport chain
	GO:0045333	2.62	0.01	cellular respiration
	GO:0015980	2.54	0.01	energy derivation by oxidation of organic compounds
	GO:0006629	1.02	0.01	lipid metabolic process
	GO:0018130	0.85	0.01	heterocycle biosynthetic process
	GO:0006351	0.83	0.01	transcription. DNA-templated
	GO:1901362	0.82	0.01	organic cyclic compound biosynthetic process
	GO:0032774	0.82	0.01	RNA biosynthetic process
	GO:0034654	0.8	0.01	nucleobase-containing compound biosynthetic process
	GO:0010468	0.76	0.01	regulation of gene expression
	GO:0044271	0.76	0.01	cellular nitrogen compound biosynthetic process
	GO:0019438	0.7	0.01	aromatic compound biosynthetic process
	GO:0010467	0.61	0.01	gene expression
	GO:0044710	0.49	0.01	single-organism metabolic process
	GO:0044699	0.32	0.01	single-organism process
	GO:0009987	0.26	0.01	cellular process
	GO:0008152	0.22	0.01	metabolic process
	GO:0006259	-1.48	0.01	DNA metabolic process
	GO:0006260	-2.54	0.01	DNA replication
	GO:0006560	4.05	0.02	proline metabolic process
	GO:0008272	3.81	0.02	sulfate transport
	GO:0019751	3.01	0.02	polyol metabolic process
	GO:0060255	0.71	0.02	regulation of macromolecule metabolic process
	GO:0044765	0.7	0.02	single-organism transport
	GO:0050794	0.56	0.02	regulation of cellular process
	GO:0050789	0.5	0.02	regulation of biological process
	GO:0009729	6.51	0.03	detection of brassinosteroid stimulus
	GO:0032509	6.51	0.03	endosome transport via multivesicular body sorting pathway
	GO:0046855	6.51	0.03	inositol phosphate dephosphorylation
	GO:0046827	6.51	0.03	positive regulation of protein export from nucleus
	GO:0046824	6.51	0.03	positive regulation of nucleocytoplasmic transport
	GO:0046825	6.51	0.03	regulation of protein export from nucleus
	GO:0046822	6.51	0.03	regulation of nucleocytoplasmic transport
	GO:0046838	6.51	0.03	phosphorylated carbohydrate dephosphorylation
	GO:0070574	6.51	0.03	cadmium ion transmembrane transport
	GO:0071421	6.51	0.03	manganese ion transmembrane transport
	GO:0051513	6.51	0.03	regulation of monopolar cell growth
	GO:0016104	6.51	0.03	triterpenoid biosynthetic process
	GO:0071545	6.51	0.03	inositol phosphate catabolic process
	GO:0072348	3.6	0.03	sulfur compound transport
	GO:0044743	2.74	0.03	intracellular protein transmembrane import
	GO:0071806	2.7	0.03	protein transmembrane transport
	GO:0065002	2.7	0.03	intracellular protein transmembrane transport
	GO:0045454	1.9	0.03	cell redox homeostasis
	GO:1901615	1.84	0.03	organic hydroxy compound metabolic process
	GO:0055114	0.65	0.03	oxidation-reduction process
	GO:0019222	0.62	0.03	regulation of metabolic process
	GO:0006066	2.02	0.04	alcohol metabolic process
	GO:0065007	0.42	0.04	biological regulation
	GO:0017038	2.45	0.05	protein import
	GO:2001141	0.65	0.05	regulation of RNA biosynthetic process
	GO:0006355	0.65	0.05	regulation of transcription. DNA-dependent

## Sheet: Table S4.C
	Supplementary Table S4.C. Gene ontologies of biological processes significantly enriched within the subset of DMS in leaves that underwent new methylations under drought and demethylations during rewatering
	GO-term	Log2-Enrichment	p-value	Description
	GO:0009996	7.82	0.01	negative regulation of cell fate specification
	GO:0010398	7.82	0.01	xylogalacturonan metabolic process
	GO:0010062	7.82	0.01	negative regulation of trichoblast fate specification
	GO:0010454	7.82	0.01	negative regulation of cell fate commitment
	GO:0042659	6.82	0.03	regulation of cell fate specification
	GO:0010061	6.82	0.03	regulation of trichoblast fate specification
	GO:0010057	6.82	0.03	trichoblast fate specification
	GO:0015853	6.82	0.03	adenine transport
	GO:0015854	6.82	0.03	guanine transport
	GO:0010453	6.82	0.03	regulation of cell fate commitment
	GO:0045604	6.24	0.04	regulation of epidermal cell differentiation
	GO:0030856	6.24	0.04	regulation of epithelial cell differentiation
	GO:0048829	6.24	0.04	root cap development
	GO:0060919	6.24	0.04	auxin influx
	GO:0010588	6.24	0.04	cotyledon vascular tissue pattern formation
	GO:0006807	-0.8	0.04	nitrogen compound metabolic process

## Sheet: Table S4.D
	Supplementary Table S4.D. Gene ontologies of biological processes significantly enriched within the subset of DMS in leaves that underwent demethylations under drought and new methylations during rewatering
	GO-term	Log2-Enrichment	p-value	Description
	GO:0005975	1.43	0.000963	carbohydrate metabolic process
	GO:0010675	4.86	0.01	regulation of cellular carbohydrate metabolic process
	GO:0043255	4.48	0.01	regulation of carbohydrate biosynthetic process
	GO:0010035	1.45	0.01	response to inorganic substance
	GO:0006260	-2.87	0.01	DNA replication
	GO:0030203	7.18	0.02	glycosaminoglycan metabolic process
	GO:0010034	7.18	0.02	response to acetate
	GO:0006023	7.18	0.02	aminoglycan biosynthetic process
	GO:0006024	7.18	0.02	glycosaminoglycan biosynthetic process
	GO:1900091	7.18	0.02	regulation of raffinose biosynthetic process
	GO:0071260	7.18	0.02	cellular response to mechanical stimulus
	GO:1900088	7.18	0.02	regulation of inositol biosynthetic process
	GO:0071294	7.18	0.02	cellular response to zinc ion
	GO:0035445	7.18	0.02	borate transmembrane transport
	GO:0010136	7.18	0.02	ureide catabolic process
	GO:0010135	7.18	0.02	ureide metabolic process
	GO:0071311	7.18	0.02	cellular response to acetate
	GO:0009273	7.18	0.02	peptidoglycan-based cell wall biogenesis
	GO:0033529	7.18	0.02	raffinose biosynthetic process
	GO:0033530	7.18	0.02	raffinose metabolic process
	GO:0009252	7.18	0.02	peptidoglycan biosynthetic process
	GO:0033567	7.18	0.02	DNA replication. Okazaki fragment processing
	GO:0000270	7.18	0.02	peptidoglycan metabolic process
	GO:0080091	7.18	0.02	regulation of raffinose metabolic process
	GO:0006109	4.01	0.02	regulation of carbohydrate metabolic process
	GO:0009311	2.83	0.02	oligosaccharide metabolic process
	GO:0010038	1.84	0.02	response to metal ion
	GO:0006665	3.72	0.03	sphingolipid metabolic process
	GO:0046686	1.89	0.03	response to cadmium ion
	GO:0070887	1.42	0.03	cellular response to chemical stimulus
	GO:0044699	0.32	0.03	single-organism process
	GO:0006273	6.18	0.04	lagging strand elongation
	GO:0006271	6.18	0.04	DNA strand elongation involved in DNA replication
	GO:0071230	6.18	0.04	cellular response to amino acid stimulus
	GO:0022616	6.18	0.04	DNA strand elongation
	GO:0071229	6.18	0.04	cellular response to acid
	GO:0009747	6.18	0.04	hexokinase-dependent signaling
	GO:0080029	6.18	0.04	cellular response to boron-containing substance levels
	GO:0019427	6.18	0.04	acetyl-CoA biosynthetic process from acetate
	GO:0042221	0.83	0.04	response to chemical
	GO:0006259	-1.39	0.04	DNA metabolic process
	GO:0009312	3.32	0.05	oligosaccharide biosynthetic process
	GO:0009628	0.9	0.05	response to abiotic stimulus

## Sheet: Table S4.E
	Supplementary Table S4.E. Gene ontologies of biological processes significantly enriched within the subset of DMS in roots that underwent new methylations under drought and demethylations during rewatering
	GO-term	Log2-Enrichment	p-value	Description
	GO:0051928	8.23	0.01	positive regulation of calcium ion transport
	GO:0051924	8.23	0.01	regulation of calcium ion transport
	GO:0001708	5.14	0.01	cell fate specification
	GO:0045165	4.71	0.01	cell fate commitment
	GO:0072596	4.59	0.01	establishment of protein localization to chloroplast
	GO:0072598	4.59	0.01	protein localization to chloroplast
	GO:0045036	4.59	0.01	protein targeting to chloroplast
	GO:0048827	2.71	0.01	phyllome development
	GO:0046085	7.23	0.02	adenosine metabolic process
	GO:0016045	7.23	0.02	detection of bacterium
	GO:0043270	7.23	0.02	positive regulation of ion transport
	GO:0045995	7.23	0.02	regulation of embryonic development
	GO:0048366	2.8	0.02	leaf development
	GO:0048518	2.31	0.02	positive regulation of biological process
	GO:0044249	-1.29	0.02	cellular biosynthetic process
	GO:0043478	6.65	0.03	pigment accumulation in response to UV light
	GO:0043479	6.65	0.03	pigment accumulation in tissues in response to UV light
	GO:0043481	6.65	0.03	anthocyanin accumulation in tissues in response to UV light
	GO:0043480	6.65	0.03	pigment accumulation in tissues
	GO:0048530	6.65	0.03	fruit morphogenesis
	GO:0045793	6.23	0.04	positive regulation of cell size
	GO:0051050	6.23	0.04	positive regulation of transport
	GO:0043476	6.23	0.04	pigment accumulation
	GO:0043473	6.23	0.04	pigmentation
	GO:0010959	6.23	0.04	regulation of metal ion transport
	GO:0000154	6.23	0.04	rRNA modification
	GO:0048833	5.91	0.05	specification of floral organ number
	GO:0048832	5.91	0.05	specification of organ number
	GO:0098543	5.91	0.05	detection of other organism
	GO:0045038	5.91	0.05	protein import into chloroplast thylakoid membrane
	GO:1901576	-1.04	0.05	organic substance biosynthetic process

## Sheet: Table S4.F
	Supplementary Table S4.F. Gene ontologies of biological processes significantly enriched within the subset of DMS in leaves that underwent demethylations under drought and new methylations during rewatering
	GO-term	Log2-Enrichment	p-value	Description
	GO:0010030	4.45	0.01	positive regulation of seed germination
	GO:0008219	2.41	0.01	cell death
	GO:0016265	2.41	0.01	death
	GO:0005975	0.97	0.01	carbohydrate metabolic process
	GO:0006468	0.94	0.01	protein phosphorylation
	GO:0016310	0.85	0.01	phosphorylation
	GO:0006796	0.75	0.01	phosphate-containing compound metabolic process
	GO:0006793	0.74	0.01	phosphorus metabolic process
	GO:0036211	0.71	0.01	protein modification process
	GO:0006464	0.71	0.01	cellular protein modification process
	GO:0044267	0.61	0.01	cellular protein metabolic process
	GO:0019538	0.57	0.01	protein metabolic process
	GO:0008152	0.22	0.01	metabolic process
	GO:0006259	-1.36	0.01	DNA metabolic process
	GO:0006260	-2.42	0.01	DNA replication
	GO:0006278	-3.27	0.01	RNA-dependent DNA replication
	GO:0010942	4.04	0.02	positive regulation of cell death
	GO:0048582	3.04	0.02	positive regulation of post-embryonic development
	GO:0051240	3.04	0.02	positive regulation of multicellular organismal process
	GO:0051094	2.85	0.02	positive regulation of developmental process
	GO:0009626	2.82	0.02	plant-type hypersensitive response
	GO:0012501	2.36	0.02	programmed cell death
	GO:0043412	0.63	0.02	macromolecule modification
	GO:0046473	6.62	0.03	phosphatidic acid metabolic process
	GO:0015918	6.62	0.03	sterol transport
	GO:0030301	6.62	0.03	cholesterol transport
	GO:0032509	6.62	0.03	endosome transport via multivesicular body sorting pathway
	GO:0034050	2.78	0.03	host programmed cell death induced by symbiont
	GO:0006807	-0.46	0.03	nitrogen compound metabolic process
	GO:1901576	-0.48	0.03	organic substance biosynthetic process
	GO:0046483	-0.5	0.03	heterocycle metabolic process
	GO:0034641	-0.5	0.03	cellular nitrogen compound metabolic process
	GO:0090304	-0.58	0.03	nucleic acid metabolic process
	GO:0002376	1.71	0.04	immune system process
	GO:0009058	-0.44	0.04	biosynthetic process
	GO:0044249	-0.46	0.04	cellular biosynthetic process
	GO:0006139	-0.47	0.04	nucleobase-containing compound metabolic process

## Sheet: Table S4.G
	Supplementary Table S4,G, Gene ontologies of biological processes significantly enriched within the subset of DMS in leaves that underwent irreversible new methylations under drought
	GO-term	Log2-Enrichment	p-value	Description
	GO:0048510	4.61	0.01	regulation of timing of transition from vegetative to reproductive phase
	GO:0048506	4.51	0.01	regulation of timing of meristematic phase transition
	GO:0040034	4.27	0.01	regulation of development. heterochronic
	GO:0048507	2.84	0.01	meristem development
	GO:0019318	2.61	0.01	hexose metabolic process
	GO:0010605	2.44	0.01	negative regulation of macromolecule metabolic process
	GO:0009892	2.3	0.01	negative regulation of metabolic process
	GO:0044723	1.84	0.01	single-organism carbohydrate metabolic process
	GO:0006259	-3.06	0.01	DNA metabolic process
	GO:0016104	7.51	0.02	triterpenoid biosynthetic process
	GO:0032509	7.51	0.02	endosome transport via multivesicular body sorting pathway
	GO:0010608	2.89	0.02	posttranscriptional regulation of gene expression
	GO:0010629	2.48	0.02	negative regulation of gene expression
	GO:0005996	2.27	0.02	monosaccharide metabolic process
	GO:0005975	1.18	0.02	carbohydrate metabolic process
	GO:1901362	0.87	0.02	organic cyclic compound biosynthetic process
	GO:0044699	0.4	0.02	single-organism process
	GO:0010088	6.51	0.03	phloem development
	GO:0006722	6.51	0.03	triterpenoid metabolic process
	GO:0006003	6.51	0.03	fructose 2.6-bisphosphate metabolic process
	GO:0006000	6.51	0.03	fructose metabolic process
	GO:0060964	6.51	0.03	regulation of gene silencing by miRNA
	GO:0060966	6.51	0.03	regulation of gene silencing by RNA
	GO:0055046	3.81	0.03	microgametogenesis
	GO:0035194	3.81	0.03	posttranscriptional gene silencing by RNA
	GO:0006694	3.61	0.03	steroid biosynthetic process
	GO:0009888	1.88	0.03	tissue development
	GO:0048513	1.5	0.03	organ development
	GO:0044707	0.93	0.03	single-multicellular organism process
	GO:0044710	0.55	0.03	single-organism metabolic process
	GO:0016441	3.56	0.04	posttranscriptional gene silencing
	GO:0032501	0.88	0.04	multicellular organismal process
	GO:0006950	-1.37	0.04	response to stress
	GO:0055070	5.93	0.05	copper ion homeostasis
	GO:0046835	5.93	0.05	carbohydrate phosphorylation
	GO:0048829	5.93	0.05	root cap development
	GO:0001578	5.93	0.05	microtubule bundle formation
	GO:2001289	5.93	0.05	lipid X metabolic process
	GO:0060147	5.93	0.05	regulation of posttranscriptional gene silencing
	GO:0060919	5.93	0.05	auxin influx
	GO:0010588	5.93	0.05	cotyledon vascular tissue pattern formation
	GO:0048532	3.34	0.05	anatomical structure arrangement
	GO:0008610	1.66	0.05	lipid biosynthetic process

## Sheet: Table S4.H
	Supplementary Table S4,H, Gene ontologies of biological processes significantly enriched within the subset of DMS in leaves that underwent irreversible demethylations under drought
	GO-term	Log2-Enrichment	p-value	Description
	GO:0000162	6.34	0.000771	tryptophan biosynthetic process
	GO:0046219	6.34	0.000771	indolalkylamine biosynthetic process
	GO:0010136	8.34	0.01	ureide catabolic process
	GO:0010135	8.34	0.01	ureide metabolic process
	GO:0042435	5.34	0.01	indole-containing compound biosynthetic process
	GO:0006568	5.25	0.01	tryptophan metabolic process
	GO:0006586	5.25	0.01	indolalkylamine metabolic process
	GO:0042773	4.64	0.01	ATP synthesis coupled electron transport
	GO:0009309	4.64	0.01	amine biosynthetic process
	GO:0042401	4.64	0.01	cellular biogenic amine biosynthetic process
	GO:0006119	4.64	0.01	oxidative phosphorylation
	GO:0042430	4.44	0.01	indole-containing compound metabolic process
	GO:0009073	4.39	0.01	aromatic amino acid family biosynthetic process
	GO:0045333	3.72	0.01	cellular respiration
	GO:0015980	3.64	0.01	energy derivation by oxidation of organic compounds
	GO:0022900	3.39	0.01	electron transport chain
	GO:0046394	2.27	0.01	carboxylic acid biosynthetic process
	GO:0016053	2.27	0.01	organic acid biosynthetic process
	GO:0019752	1.8	0.01	carboxylic acid metabolic process
	GO:0006082	1.78	0.01	organic acid metabolic process
	GO:0043436	1.78	0.01	oxoacid metabolic process
	GO:0055114	1.28	0.01	oxidation-reduction process
	GO:0009915	7.34	0.02	phloem sucrose loading
	GO:0022904	4.21	0.02	respiratory electron transport chain
	GO:0006576	3.88	0.02	cellular biogenic amine metabolic process
	GO:1901607	3.01	0.02	alpha-amino acid biosynthetic process
	GO:0006091	2.3	0.02	generation of precursor metabolites and energy
	GO:0044283	1.97	0.02	small molecule biosynthetic process
	GO:0044711	1.5	0.02	single-organism biosynthetic process
	GO:0030497	6.76	0.03	fatty acid elongation
	GO:0007349	6.76	0.03	cellularization
	GO:0009558	6.76	0.03	embryo sac cellularization
	GO:0044106	3.73	0.03	cellular amine metabolic process
	GO:0008652	2.61	0.03	cellular amino acid biosynthetic process
	GO:0018130	1.1	0.03	heterocycle biosynthetic process
	GO:0006102	6.34	0.04	isocitrate metabolic process
	GO:0009072	3.39	0.04	aromatic amino acid family metabolic process
	GO:0044281	1.22	0.04	small molecule metabolic process
	GO:1901362	1.02	0.04	organic cyclic compound biosynthetic process
	GO:0044710	0.71	0.04	single-organism metabolic process
	GO:0006636	6.02	0.05	unsaturated fatty acid biosynthetic process
	GO:0006775	6.02	0.05	fat-soluble vitamin metabolic process
	GO:0033559	6.02	0.05	unsaturated fatty acid metabolic process
	GO:0010189	6.02	0.05	vitamin E biosynthetic process
	GO:0042362	6.02	0.05	fat-soluble vitamin biosynthetic process
	GO:0042360	6.02	0.05	vitamin E metabolic process
	GO:0008152	0.32	0.05	metabolic process

## Sheet: Table S4.I
	Supplementary Table S4,I, Gene ontologies of biological processes significantly enriched within the subset of DMS in roots that underwent irreversible new methylations under drought
	GO-term	Log2-Enrichment	p-value	Description
	GO:0006278	-2.95	0.000000276	RNA-dependent DNA replication
	GO:0006259	-1.51	0.00000414	DNA metabolic process
	GO:0006260	-2.1	0.00000428	DNA replication
	GO:0009900	4.77	0.000015	dehiscence
	GO:0009901	4.62	0.000413	anther dehiscence
	GO:0048609	2.33	0.00045	multicellular organismal reproductive process
	GO:0032504	2.23	0.000745	multicellular organism reproduction
	GO:0006807	-0.48	0.000811	nitrogen compound metabolic process
	GO:0009059	-0.6	0.000818	macromolecule biosynthetic process
	GO:0034645	-0.59	0.000929	cellular macromolecule biosynthetic process
	GO:0019048	5.36	0.01	modulation by virus of host morphology or physiology
	GO:0009432	4.77	0.01	SOS response
	GO:0051817	3.77	0.01	modification of morphology or physiology of other organism involved in symbiotic interaction
	GO:0044003	3.77	0.01	modification by symbiont of host morphology or physiology
	GO:0035821	3.36	0.01	modification of morphology or physiology of other organism
	GO:0051701	3.13	0.01	interaction with host
	GO:0006857	2.66	0.01	oligopeptide transport
	GO:0015833	2.66	0.01	peptide transport
	GO:0042886	2.5	0.01	amide transport
	GO:0006979	1.06	0.01	response to oxidative stress
	GO:0071702	0.78	0.01	organic substance transport
	GO:0006810	0.55	0.01	transport
	GO:0051234	0.54	0.01	establishment of localization
	GO:0051179	0.51	0.01	localization
	GO:0044699	0.22	0.01	single-organism process
	GO:0044237	-0.19	0.01	cellular metabolic process
	GO:0044260	-0.26	0.01	cellular macromolecule metabolic process
	GO:0044249	-0.38	0.01	cellular biosynthetic process
	GO:0009058	-0.41	0.01	biosynthetic process
	GO:1901576	-0.43	0.01	organic substance biosynthetic process
	GO:1901360	-0.45	0.01	organic cyclic compound metabolic process
	GO:0046483	-0.47	0.01	heterocycle metabolic process
	GO:0034641	-0.47	0.01	cellular nitrogen compound metabolic process
	GO:0006725	-0.49	0.01	cellular aromatic compound metabolic process
	GO:0006139	-0.5	0.01	nucleobase-containing compound metabolic process
	GO:0090304	-0.51	0.01	nucleic acid metabolic process
	GO:0046471	4.03	0.02	phosphatidylglycerol metabolic process
	GO:0006655	4.03	0.02	phosphatidylglycerol biosynthetic process
	GO:0006282	4.03	0.02	regulation of DNA repair
	GO:2000034	3.77	0.02	regulation of seed maturation
	GO:2001020	3.77	0.02	regulation of response to DNA damage stimulus
	GO:0010193	2.85	0.02	response to ozone
	GO:0046907	0.87	0.02	intracellular transport
	GO:0051649	0.82	0.02	establishment of localization in cell
	GO:0033036	0.75	0.02	macromolecule localization
	GO:0044765	0.48	0.02	single-organism transport
	GO:0016043	-0.77	0.02	cellular component organization
	GO:0019288	3.55	0.03	isopentenyl diphosphate biosynthetic process. methylerythritol 4-phosphate pathway
	GO:0048653	2.69	0.03	anther development
	GO:0006796	0.34	0.03	phosphate-containing compound metabolic process
	GO:0043170	-0.17	0.03	macromolecule metabolic process
	GO:0019682	3.36	0.04	glyceraldehyde-3-phosphate metabolic process
	GO:0048437	1.53	0.04	floral organ development
	GO:0006886	0.89	0.04	intracellular protein transport
	GO:0015031	0.81	0.04	protein transport
	GO:0045184	0.8	0.04	establishment of protein localization
	GO:0051641	0.74	0.04	cellular localization
	GO:0055085	0.56	0.04	transmembrane transport
	GO:0006793	0.33	0.04	phosphorus metabolic process

## Sheet: Table S4.J
	Supplementary Table S4,J, Gene ontologies of biological processes significantly enriched within the subset of DMS in roots that underwent irreversible demethylations under drought
	GO-term	Log2-Enrichment	p-value	Description
	GO:0006818	3.25	0.01	hydrogen transport
	GO:0015992	3.25	0.01	proton transport
	GO:0031669	3.09	0.01	cellular response to nutrient levels
	GO:0009804	7.64	0.02	coumarin metabolic process
	GO:0046015	7.64	0.02	regulation of transcription by glucose
	GO:0010400	7.64	0.02	rhamnogalacturonan I side chain metabolic process
	GO:0031670	7.64	0.02	cellular response to nutrient
	GO:0045990	7.64	0.02	carbon catabolite regulation of transcription
	GO:0045014	7.64	0.02	negative regulation of transcription by glucose
	GO:0045013	7.64	0.02	carbon catabolite repression of transcription
	GO:0045333	3.01	0.02	cellular respiration
	GO:0015980	2.94	0.02	energy derivation by oxidation of organic compounds
	GO:0031667	2.9	0.02	response to nutrient levels
	GO:0042776	6.64	0.03	mitochondrial ATP synthesis coupled proton transport
	GO:0009819	6.64	0.03	drought recovery
	GO:0000719	6.64	0.03	photoreactive repair
	GO:0040014	6.64	0.03	regulation of multicellular organism growth
	GO:0007019	6.64	0.03	microtubule depolymerization
	GO:0010395	6.64	0.03	rhamnogalacturonan I metabolic process
	GO:1901881	6.64	0.03	positive regulation of protein depolymerization
	GO:0015809	6.64	0.03	arginine transport
	GO:0031114	6.64	0.03	regulation of microtubule depolymerization
	GO:0031117	6.64	0.03	positive regulation of microtubule depolymerization
	GO:0015985	3.78	0.03	energy coupled proton transport. down electrochemical gradient
	GO:0015986	3.78	0.03	ATP synthesis coupled proton transport
	GO:0031668	2.75	0.03	cellular response to extracellular stimulus
	GO:0071496	2.73	0.03	cellular response to external stimulus
	GO:0022900	2.68	0.03	electron transport chain
	GO:0009856	2.15	0.03	pollination
	GO:0044706	2.15	0.03	multi-multicellular organism process
	GO:0044703	2.15	0.03	multi-organism reproductive process
	GO:0090407	2.15	0.03	organophosphate biosynthetic process
	GO:0006796	0.81	0.03	phosphate-containing compound metabolic process
	GO:0006793	0.8	0.03	phosphorus metabolic process
	GO:0010231	6.05	0.04	maintenance of seed dormancy
	GO:0006290	6.05	0.04	pyrimidine dimer repair
	GO:0010023	6.05	0.04	proanthocyanidin biosynthetic process
	GO:0097437	6.05	0.04	maintenance of dormancy
	GO:0009650	6.05	0.04	UV protection
	GO:0015802	6.05	0.04	basic amino acid transport
	GO:0006754	3.55	0.04	ATP biosynthetic process
	GO:0022904	3.51	0.04	respiratory electron transport chain
	GO:0009991	2.58	0.04	response to extracellular stimulus
	GO:0006259	-1.93	0.04	DNA metabolic process
	GO:0009145	3.35	0.05	purine nucleoside triphosphate biosynthetic process
	GO:0046034	3.35	0.05	ATP metabolic process
	GO:0009201	3.35	0.05	ribonucleoside triphosphate biosynthetic process
	GO:0009206	3.35	0.05	purine ribonucleoside triphosphate biosynthetic process
	GO:0009142	3.32	0.05	nucleoside triphosphate biosynthetic process

[truncated: 4 more sheets: Table S4.K, Table S4.L, Table S4.M, Table S4.N]
